# Supplementary material for: Internal Bisphenol Analogue Exposure in an Elderly Chinese Population: Knowledge from Dietary Exposure
Source: Toxics. 2025 Mar 29;13(4):259. doi: 10.3390/toxics13040259 (PMC12031501; doi:10.3390/toxics13040259)
Supplement: Supplementary file 1 [file toxics-13-00259-s001.zip]

Archive with 1 entries (1 files):
- toxics-3519863-supplementary.pdf
